# Supplementary material for: The Potential Role of Circulating Long Miscellaneous RNAs in the Diagnosis and Prognosis of Hepatitis C Related Hepatocellular Carcinoma
Source: Noncoding RNA. 2023 Oct 11;9(5):62. doi: 10.3390/ncrna9050062 (PMC10609931; doi:10.3390/ncrna9050062)
Supplement: Supplementary file 1 [file ncrna-09-00062-s001.zip]

Archive with 1 entries (1 files):
- ncrna-2605835-supplementary.pdf
